# Supplementary material for: Carbon footprint for farms in the Czech Republic: a benchmark‐based assessment
Source: J Sci Food Agric. 2025 May 12;105(12):6528–37. doi: 10.1002/jsfa.14368 (PMC12355336; doi:10.1002/jsfa.14368)
Supplement: Supplementary file 1 — Data S1. Supplementary Information. [file JSFA-105-6528-s001.xlsx]

## Sheet: 1_Basic Informtion
1. Basic information about the farm
No.	Item	Value	Unit	Note
1.1	Name and location of the farm, e-mail address, phone number		Text	Provide the name of the company, including the legal form, address and the contact
1.2	Farm focus		Text	Provide the prevailing focus of the farm (crop farming, animal husbandry, etc.)
1.3	Date		Date	The date you fill in the form
1.4	Year		Year	Year that the data are supplied for
1.5	Ownership structure		Text	Briefly describe the ownership structure of the farm (a single company or part of a holding)?
1.6	Change of ownership structure		Text	Describe the year-on-year change in the ownership structure, acquisitions, significant sale or purchase of assets, sale of part of the farm, mergers, etc.
1.7	Number of employees		Number	Indicate the number of employees (number or FTE) as of 31.12. of the given year
1.8	Revenues		CZK	Indicate the annual turnover of the farm
1.9	Waste water treatment facility in the farm?		Yes / No
1.10	Biogas plant in the farm?		Yes / No
1.11	Leased assets (farm as lessee) (soil, business premises, machinery, etc.)		Text, ha	Description of leased assets of farm (farm as lessee)
1.12	Leased property (farm is the lessor) (soil, business premises, machinery, etc.)		Text, ha	Description of leased property (farm is the lessor)

## Sheet: 2_Farm products
2. Farm products
No.	Item	Value (total production)	Unit	Value (production for own consumption)	Unit	Note
2.1	Cow milk		liter		liter	If particular items in this list do not comprise your products, list them one by one on lines 18-27 and specify their names in the Note column.
2.2	Sheep milk		liter		liter
2.3	Goat milk		liter		liter
2.4	Beef		kg		kg
2.5	Pork meat		kg		kg
2.6	Poultry meat		kg		kg
2.7	Sheep meat		kg		kg
2.8	Eggs		kg		kg
2.9	Cereals		kg		kg	Distinguish particular cereals and specify their names in the Note column. If you produce more cereals, list here the major one and the rest list one by one on lines 18-27.
2.10	Industrial crops (potatoes, sugger beet, flax fibre, miscanthus…)		kg		kg	Distinguish particular industrial crops and specify their names in the Note column. If you produce more industrial crops, list here the major one and the rest list one by one on lines 18-27.
2.11	Wine		kg		kg
2.12	Fruits		kg		kg	Distinguish particular fruits and specify their names in the Note column. If you produce more fruits, list here the major one and the rest list one by one on lines 18-27.
2.13	Vegetables		kg		kg	Distinguish particular vegetables and specify their names in the Note column. If you produce more vegetables, list here the major one and the rest list one by one on lines 18-27.
2.14	Fodder (hay, silage…)		kg		kg	Distinguish particular fodder crops and specify their names in the Note column. If you produce more fodder crops, list here the major one and the rest list one by one on lines 18-27.
2.15a	Other		kg		kg
2.15b	Other		kg		kg
2.15c	Other		kg		kg
2.15d	Other		kg		kg
2.15e	Other		kg		kg
2.15f	Other		kg		kg
2.15g	Other		kg		kg
2.15h	Other		kg		kg
2.15i	Other		kg		kg
2.15j	Other		kg		kg
2.16	Heat from biogas plant		kWh		kWh
2.17	Electricity from biogas plant		kWh		kWh
2.18	Electricity from solar panels		kWh		kWh

## Sheet: 3_Farm activites
3. Farm activites
No.	Item	Value	Unit					Note
3A	Livestock
3A.1	Cattle		pc
3A.1.1	Dairy cows		pc
3A.1.2	Suckler cows		pc
3A.1.3	Heifers > 2 years		pc
3A.1.4	Bulls > 2 years		pc
3A.1.5	Heifers 1-2 years		pc
3A.1.6	Bulls 1-2 years		pc
3A.1.7	Heifers 6-12 months		pc
3A.1.8	Bulls 6-12 months		pc
3A.1.9	Calves female to 6 months		pc
3A.1.10	Calves male to 6 months		pc
3A.2	Sheep		pc
3A.3	Swines		pc
3A.3.1	Market swines		pc
3A.3.2	Breeding swines		pc
3A.4	Goats		pc
3A.5	Horses		pc
3A.6	Poultry		pc
3A.6.1	Broilers		pc
3A.6.2	Other poultry		pc					Specify particulr poultries in the Note column
3A.7	Do you use straw or other plant residues for bedding?		Yes / No
3B	Manure management system	Value	Unit					Note
3B.1	Anaerobic digesters		%					Share of particulr manure management system in total manure management
3B.2	Daily spread		%					Share of particulr manure management system in total manure management
3B.3	Liquid system		%					Share of particulr manure management system in total manure management
3B.4	Solid storage		%					Share of particulr manure management system in total manure management
3B.5	Pasture, range, paddock		%					Share of particulr manure management system in total manure management
3C	Consumption of fertilizers	Value (total consumption)	Unit	Value (consumption from own sources)	Unit			Note
3C.1	Nitrogen industrial fertilizers		kg N		kg N
3C.2	Dolomite (CaO 30%, MgO 20%)		kg		kg
3C.3	Lime (CaO 52%)		kg		kg
3C.4	Urea		kg		kg
3C.5	Animal manure applied to soil		kg N		kg N			If this item is not available, leave the cell empty
3C.6	Sewege sludge applied to soil		kg N		kg N
3C.7	Digestate applied to soil		kg N		kg N
3C.8	Compost applied to soil		kg N		kg N
3D	Management of crop residues	Value (area unde crops)	Unit	Value (annual yield)	Unit	Share of above-ground crop residues used for bedding, as feed, for construction purposes, etc.	Unit	Note
3D.1	Cereals		ha		kg/ha		%	Area and yield of crops, which residues are returned to soil
3D.2	Pulses		ha		kg/ha		%	Area and yield of crops, which residues are returned to soil
3D.3	Potatoes		ha		kg/ha		%	Area and yield of crops, which residues are returned to soil
3D.4	Sugar beets		ha		kg/ha		%	Area and yield of crops, which residues are returned to soil
3D.5	Silage maize		ha		kg/ha		%	Area and yield of crops, which residues are returned to soil
3D.6	Perennial fodder crops		ha		kg/ha		%	Area and yield of crops, which residues are returned to soil. Fill in only area of perennial fodder crops, which were plough in in order to be renewed.
3D.7	Annual fodder crops		ha		kg/ha		%	Area and yield of crops, which residues are returned to soil
3D.8	Soya beans		ha		kg/ha		%	Area and yield of crops, which residues are returned to soil
3E	Energy use in owned and leased machinery and equipment	Value (total consumption)	Unit	Value (consumption from own sources)	Unit			Note
3E.1	Electricity		kWh		kWh			If you have data in different units, specify them in the Note column
3E.2	Heat		kWh		kWh			If you have data in different units, specify them in the Note column
3E.3	Ice		kg		kg			If you have data in different units, specify them in the Note column
3E.4	Gasoline		liter		liter			If you have data in different units, specify them in the Note column
3E.5	Diesel oil		liter		liter			If you have data in different units, specify them in the Note column
3E.6	CNG / LPG		kg		kg			If you have data in different units, specify them in the Note column
3E.7	Biomass		kWh		kWh			If you have data in different units, specify them in the Note column. Specify the kind of biomass.
3E.8	Lubricants		liter		liter			If you have data in different units, specify them in the Note column
3E.9	Other solid, liquid and gaseous fuels		kWh		kWh			If you have data in different units, specify them in the Note column. Specify the kind of other fuels.
3F	Energy use in owned and leased buildings	Value (total consumption)	Unit	Value (consumption from own sources)	Unit			Note
3F.1	Electricity		kWh		kWh			If you have data in different units, specify them in the Note column
3F.2	Heat		kWh		kWh			If you have data in different units, specify them in the Note column
3F.3	Ice		kg		kg			If you have data in different units, specify them in the Note column
3F.4	Natural gas		kWh		kWh			If you have data in different units, specify them in the Note column
3F.5	Coal		kg		kg			If you have data in different units, specify them in the Note column
3F.6	Biomass		kWh		kWh			If you have data in different units, specify them in the Note column. Specify the kind of biomass.
3F.7	Lubricants		liter		liter			If you have data in different units, specify them in the Note column
3F.8	Other solid, liquid and gaseous fuels		kWh		kWh			If you have data in different units, specify them in the Note column. Specify the kind of other fuels.
3G	Waste and wastewater management (on the farm)	Value	Unit					Note
3G.1	Solid waste composted on the farm		kg
3G.2	Energy production in biogas stations		TJ					If you have data in different units, specify them in the Note column
3G.3	Do you have a valid certificate that there are no biogas leakages during operation of the biogas station?		Yes / No
3G.4	Wastewater treatment		kg					COD value
3H	Consumption of refrigerants	Value (consumption)	Unit	Value (periodicity of the refill)	Unit			Note
3H.1	Amount of refrigerants refilled into cooling systems and equipment		kg		Years			Specify the type of refrigerants in the Note column
3I	Land use and land use changes	Value	Unit					Note
3I.1	Total area of forest land		ha
3I.1.1	Land use change - forest land converted to cropland		ha
3I.1.2	Land use change - forest land converted to grassland		ha
3I.2	Area of cropland		ha
3I.2.1	Land use change - cropland remaining cropland		ha
3I.2.2	Land use change - cropland with no-tillage farming remaining cropland with no-tillage farming		ha
3I.2.3	Land use change - cropland converted to forest land		ha
3I.2.4	Land use change - cropland converted to grassland		ha
3I.3	Total area of grassland		ha
3I.3.1	Land use change - grassland remaining grassland		ha
3I.3.2	Land use change - grassland converted to forest land		ha
3I.3.3	Land use change - grassland converted to cropland		ha
3I.4	Total built-up land		ha

## Sheet: 4_Farm inputs 
4. Farm inputs
No.	Item	Value	Unit	Note
4A	Consumption of purchased inputs into soil management
4A.1	Seeds		kg
4A.2	Plant protection products (pesticides, herbicides, fungicides, growth regulators, molluscicides, desiccants etc.)		kg
4A.3	Industrial phosphate fertilizers		kg P2O5
4A.4	Industrial potassium fertilizers		kg K2O
4A.5	Tree seedlings		pc
4A.6	Water		m3
4B	Consumption of purchased inputs into animal husbandry	Value	Unit	Note
4B.1	Calves		pc
4B.2	Piglets		pc
4B.3	Industrial feedstuff		kg
4B.4	Hay, silage		kg
4B.5	Water		m3
4C	Consumption of purchased inputs into operation of equipment	Value	Unit	Note
4C.1	Refrigerants		kg
4D	Consumpion of purchased packaging and building materials	Value	Unit	Note
4D.1	Plastic-based packaging		kg
4D.2	Paper-based packaging		kg
4D.3	Construction materials - concrete-based		kg
4D.4	Construction materials - plasterboard		kg
4D.5	Construction materials - ceramic-based		kg
4D.6	Construction materials - aluminum-based		kg
4D.7	Construction materials - iron-based		kg
4D.8	Concrete		m3
4E	Installed solar pannels	Value	Unit	Note
4E.1	Installed solar pannels		m2
4F	Own machinery and equipment	Value	Unit	Note
4F.1	Tractors		pc
4F.2	Semitrailers		pc
4F.3	Machinery for soil tillage		pc
4F.4	Machinery for fertilising/spreading		pc
4F.5	Machinery for harvesting		pc
4F.6	Other agricultural machinery and equipment		pc
4F.7	Vans up to 3.5 tonnes		pc
4F.8	Trucks (3.5 tonnes - 16 tonnes)		pc
4F.9	Trucks (28 tonnes - 40 tonnes)		pc
4F.10	Trucks (16 tonnes - 28 tonnes)		pc
4F.11	Cars (combustion engine)		pc
4F.12	Cars (hybrid)		pc
4F.13	Cars (plug-in hybrid)		pc
4F.14	Cars (electric)		pc
4F.15	PCs		pc
4F.16	Notebooks		pc
4F.17	Monitors (LCD)		pc
4F.18	Printing machines		pc
4G	Leased machinery and equipment	Value (total rental time for all machinery in the given category)	Unit	Note
4G.1	Tractors		day	Fill in the total rental time for all machinery in the given category
4G.2	Semitrailers		day	Fill in the total rental time for all machinery in the given category
4G.3	Machinery for soil tillage		day	Fill in the total rental time for all machinery in the given category
4G.4	Machinery for fertilising/spreading		day	Fill in the total rental time for all machinery in the given category
4G.5	Machinery for harvesting		day	Fill in the total rental time for all machinery in the given category
4G.6	Other agricultural machinery and equipment		day	Fill in the total rental time for all machinery in the given category
4G.7	Vans up to 3.5 tonnes		day	Fill in the total rental time for all machinery in the given category
4G.8	Trucks (3.5 tonnes - 16 tonnes)		day	Fill in the total rental time for all machinery in the given category
4G.9	Trucks (28 tonnes - 40 tonnes)		day	Fill in the total rental time for all machinery in the given category
4G.10	Trucks (16 tonnes - 28 tonnes)		day	Fill in the total rental time for all machinery in the given category
4G.11	Cars (combustion engine)		day	Fill in the total rental time for all machinery in the given category
4G.12	Cars (hybrid)		day	Fill in the total rental time for all machinery in the given category
4G.13	Cars (plug-in hybrid)		day	Fill in the total rental time for all machinery in the given category
4G.14	Cars (electric)		day	Fill in the total rental time for all machinery in the given category
4G.15	PCs		day	Fill in the total rental time for all machinery in the given category
4G.16	Notebooks		day	Fill in the total rental time for all machinery in the given category
4G.17	Monitors (LCD)		day	Fill in the total rental time for all machinery in the given category
4G.18	Printing machines		day	Fill in the total rental time for all machinery in the given category

## Sheet: 5_Waste flows
5. Waste flows
No.	Item	Value	Unit	Note
5A	Waste and wastewater handed over for treatment
5A.1	Solid waste		kg
5A.1.1	Paper waste		kg
5A.1.2	Plastic waste		kg
5A.1.3	Metal waste		kg
5A.1.4	Biowaste		kg
5A.1.5	Glass waste		kg
5A.1.6	Construction waste		kg
5A.1.7	Municipal waste		kg
5A.1.8	Other waste		kg
5A.2	Wastewater		kg	COD value
